# Supplementary material for: In Vitro Inhibitory Potential of Different Anthocyanin-Rich Berry Extracts in Murine CT26 Colon Cancer Cells
Source: Molecules. 2023 Nov 21;28(23):7684. doi: 10.3390/molecules28237684 (PMC10707341; doi:10.3390/molecules28237684)
Supplement: Supplementary file 1 [file molecules-28-07684-s001.zip]

Archive with 1 entries (1 files):
- molecules-2720833-supplementary.pdf
